# Supplementary material for: On-Line Monitoring of Radiocarbon Emissions in a Nuclear Facility with Cavity Ring-Down Spectroscopy
Source: Anal Chem. 2021 Nov 24;93(48):16096–104. doi: 10.1021/acs.analchem.1c03814 (PMC8655739; doi:10.1021/acs.analchem.1c03814)
Supplement: Supplementary file 1 — ac1c03814_si_001.xlsx [file ac1c03814_si_001.xlsx]

## Sheet: Sheet1
		On-line monitoring of radiocarbon emissions in a nuclear facility with cavity ring-down spectroscopy
		Johannes Lehmuskoski*, Hannu Vasama, Jussi Hämäläinen, Jouni Hokkinen, Teemu Kärkelä, Katja Heiskanen, Matti Reinikainen, Satu Rautio, Miska Hirvelä and Guillaume Genoud*
		Measurement	C14 activity concentration	14C/12C (CC14)	CO2 concentration in CRDS (Cp)	Air CO2 concentration (Cair)	C14 error	CO2 error	Propagated error in the measurement		Pressure in 14CO2 measurement
		date and time	Bq/m^3	ppb		ppm	Relative errors / √([δA/A]^2 + δS0i^2)		relative	Bq/m3	mbar
		2019-09-25 13:09:00	52.21	1.28	0.7324	410	0.2305	0.0743	0.2422	12.65	8.40
		2019-09-25 13:57:00	66.94	1.62	0.7279	415	0.2451	0.0828	0.2587	17.31	7.33
		2019-09-25 14:44:00	42.37	1.04	0.7391	412	0.2774	0.0814	0.2891	12.25	7.51
		2019-09-25 15:35:00	65.45	1.60	0.6736	412	0.2466	0.0744	0.2576	16.86	7.23
		2019-09-25 16:22:00	67.88	1.66	0.6650	412	0.2330	0.0763	0.2451	16.64	7.48
		2019-09-25 17:13:00	44.95	1.10	0.7296	410	0.2527	0.0774	0.2643	11.88	7.21
		2019-09-25 18:00:00	46.91	1.16	0.7121	408	0.2541	0.0777	0.2656	12.46	7.55
		2019-09-25 18:47:00	58.01	1.44	0.7074	405	0.2514	0.0767	0.2629	15.25	7.18
		2019-09-26 12:21:00	198.27	4.81	0.7090	415	0.1770	0.0741	0.1919	38.05	7.44
		2019-09-26 13:08:00	199.47	4.84	0.7480	415	0.1755	0.0738	0.1904	37.98	7.48
		2019-09-26 13:58:00	188.88	4.58	0.6884	415	0.1693	0.0779	0.1864	35.21	7.53
		2019-09-26 14:46:00	192.53	4.67	0.6546	415	0.1792	0.1377	0.226	43.50	7.33
		2019-09-26 15:32:00	121.07	2.97	0.5963	410	0.2075	0.1449	0.2531	30.64	7.58
		2019-09-26 16:22:00	145.51	3.57	0.5697	410	0.2043	0.1454	0.2508	36.49	7.28
		2019-09-26 17:14:00	148.75	3.65	0.6178	410	0.1823	0.1400	0.2299	34.20	7.52
		2019-09-26 17:59:00	154.51	3.82	0.5752	407	0.1959	0.1469	0.2449	37.84	7.22
		2019-09-26 19:57:00	109.42	2.71	0.6870	407	0.1921	0.0772	0.207	22.65	7.34
		2019-09-26 20:44:00	107.37	2.66	0.6847	407	0.1903	0.0747	0.2045	21.95	7.22
		2019-09-26 21:32:00	108.09	2.66	0.6992	410	0.1929	0.0784	0.2082	22.51	7.41
		2019-09-26 22:20:00	105.04	2.58	0.6957	410	0.1937	0.0758	0.2079	21.84	7.21
		2019-09-26 23:07:00	94.62	2.32	0.6980	410	0.2003	0.0772	0.2147	20.31	7.45
		2019-09-26 23:56:00	111.26	2.73	0.7118	410	0.1993	0.0773	0.2138	23.79	7.26
		2019-09-27 00:43:00	106.41	2.61	0.6923	410	0.1929	0.0791	0.2085	22.18	7.51
		2019-09-27 01:29:00	104.58	2.54	0.7116	415	0.1860	0.0715	0.1992	20.84	7.28
		2019-09-27 02:17:00	116.85	2.84	0.7092	415	0.1868	0.0745	0.2012	23.51	7.53
		2019-09-27 03:06:00	118.00	2.86	0.7030	415	0.2113	0.0750	0.2242	26.45	7.32
		2019-09-27 03:53:00	90.04	2.16	0.7146	420	0.1939	0.0738	0.2074	18.68	7.64
		2019-09-27 05:17:00	112.76	2.67	0.7295	425	0.1959	0.0745	0.2096	23.64	7.33
		2019-09-27 05:54:00	109.72	2.60	0.7385	425	0.1792	0.0729	0.1935	21.23	9.50
		2019-09-27 06:44:00	76.78	1.82	0.7461	425	0.2399	0.0741	0.2511	19.28	7.42
		2019-09-27 07:57:00	82.84	1.96	0.7447	425	0.2077	0.0729	0.2201	18.24	7.67
		2019-09-30 17:56:00	71.34	1.75	0.5074	410	0.2790	0.1382	0.3113	22.21	7.75
		2019-09-30 18:43:00	57.39	1.43	0.5614	405	0.3067	0.0880	0.319	18.31	7.53
		2019-09-30 19:29:00	48.80	1.21	0.6194	407	0.2913	0.0970	0.307	14.98	7.76
		2019-09-30 20:16:00	62.61	1.55	0.5702	407	0.2674	0.1383	0.301	18.84	7.47
		2019-09-30 21:04:00	66.41	1.64	0.5897	407	0.2694	0.1351	0.3013	20.01	7.77
		2019-09-30 21:52:00	43.43	1.07	0.6317	407	0.2959	0.1370	0.326	14.16	7.47
		2019-09-30 23:02:00	54.92	1.36	0.6046	407	0.2461	0.1337	0.28	15.38	7.71
		2019-09-30 23:34:00	56.23	1.39	0.5959	407	0.3117	0.1346	0.3395	19.09	8.19
		2019-10-01 00:35:00	50.48	1.25	0.6046	407	0.3269	0.1396	0.3554	17.94	7.71
		2019-10-01 01:10:00	46.93	1.16	0.5920	407	0.3414	0.1300	0.3653	17.14	7.71
		2019-10-01 01:58:00	38.71	0.96	0.5940	407	0.3403	0.1355	0.3664	14.18	7.65
		2019-10-01 02:46:00	46.50	1.15	0.5832	407	0.3340	0.1359	0.3606	16.77	7.36
		2019-10-01 03:34:00	46.96	1.16	0.5469	407	0.3002	0.1369	0.3299	15.49	7.64
		2019-10-01 04:27:00	57.70	1.43	0.5410	407	0.2932	0.1345	0.3226	18.61	7.36
		2019-10-01 05:52:00	47.39	1.17	0.5478	407	0.3668	0.1358	0.3912	18.54	6.47
		2019-10-01 06:58:00	44.93	1.11	0.6163	407	0.3101	0.1349	0.3381	15.19	9.13
		2019-10-01 08:03:00	56.85	1.41	0.6043	407	0.2604	0.0880	0.2749	15.63	8.80
		2019-10-01 09:05:00	48.15	1.19	0.5788	407	0.2933	0.0855	0.3055	14.71	8.69
		2019-10-01 12:26:00	40.00	0.99	0.6515	405	0.3624	0.0905	0.3735	14.94	7.24
		2019-10-01 13:22:00	40.46	1.02	0.6937	400	0.3377	0.0879	0.349	14.12	8.33
		2019-10-01 14:12:00	55.56	1.41	0.6592	398	0.3300	0.1375	0.3575	19.86	7.16
		2019-10-01 15:02:00	38.97	0.99	0.6498	398	0.4488	0.1379	0.4695	18.30	6.91
		2019-10-01 15:46:00	33.08	0.84	0.6758	398	0.3827	0.0915	0.3935	13.02	7.11
		2019-10-01 16:33:00	32.04	0.81	0.6826	398	0.4263	0.1363	0.4475	14.34	6.95
		2019-10-01 17:26:00	41.90	1.06	0.6778	398	0.3509	0.0941	0.3634	15.23	7.20
		2019-10-01 18:13:00	48.18	1.22	0.7160	398	0.2771	0.0763	0.2874	13.85	6.98
		2019-10-01 19:02:00	34.30	0.87	0.6661	396	0.3879	0.0791	0.3958	13.58	7.15
		2019-10-01 19:49:00	42.91	1.09	0.7186	396	0.3659	0.0797	0.3745	16.07	6.91
		2019-10-01 20:37:00	30.68	0.78	0.7073	398	0.4312	0.0739	0.4374	13.42	7.09
		2019-10-01 21:25:00	23.48	0.59	0.7042	398	0.5247	0.0784	0.5306	12.46	6.91
		2019-10-01 22:12:00	38.85	0.97	0.7374	402	0.3772	0.0772	0.385	14.96	7.11
		2019-10-01 22:59:00	46.30	1.17	0.7145	398	0.3224	0.0782	0.3318	15.36	6.92
		2019-10-01 23:46:00	51.48	1.31	0.7219	397	0.3434	0.0734	0.3511	18.08	7.09
		2019-10-02 00:34:00	35.70	0.91	0.7208	396	0.3672	0.0843	0.3767	13.45	6.87
		2019-10-02 01:22:00	36.32	0.92	0.7236	398	0.4368	0.0762	0.4434	16.11	7.09
		2019-10-02 02:10:00	50.21	1.28	0.7270	396	0.3317	0.0799	0.3412	17.13	6.88
		2019-10-02 02:58:00	27.82	0.71	0.7318	397	0.4334	0.0745	0.4398	12.24	7.06
		2019-10-02 03:47:00	44.50	1.13	0.7143	397	0.3097	0.0752	0.3187	14.18	6.88
		2019-10-02 04:34:00	33.95	0.86	0.7485	398	0.4122	0.0749	0.4189	14.22	7.13
		2019-10-02 05:22:00	58.26	1.46	0.7284	402	0.3150	0.0773	0.3243	18.89	7.01
		2019-10-02 06:10:00	43.85	1.11	0.7189	398	0.3310	0.0806	0.3406	14.94	7.19
		2019-10-02 06:58:00	40.45	1.01	0.7136	402	0.4370	0.0798	0.4443	17.97	6.98
		2019-10-02 07:46:00	45.01	1.12	0.6979	405	0.3621	0.0761	0.37	16.65	7.23
		2019-10-02 08:34:00	48.99	1.20	0.7301	412	0.2992	0.0742	0.3083	15.10	7.04
		2019-10-02 09:26:00	49.65	1.22	0.7236	410	0.3374	0.0830	0.3475	17.25	7.55
		2019-10-02 10:13:00	53.55	1.30	0.7167	414	0.3063	0.0773	0.3159	16.92	7.13
		2019-10-02 11:00:00	38.46	0.94	0.6981	414	0.3824	0.0747	0.3896	14.99	6.88
		2019-10-02 11:48:00	47.33	1.16	0.6960	410	0.3650	0.0736	0.3724	17.62	6.67
		2019-10-02 12:36:00	7.68	0.19	0.7328	399	1.6306	0.0772	1.6324	12.54	7.80
		2019-10-02 13:24:00	9.86	0.25	0.7291	400	0.9152	0.0769	0.9184	9.06	7.66
		2019-10-02 14:12:00	0.44	0.00	0.7279	404	23.3816	0.0771	23.3817	10.27	7.84
		2019-10-02 18:15:00	11.35	0.29	0.7143	398	1.2206	0.0862	1.2236	13.89	7.52
		2019-10-02 19:00:00	0	0.00	0.7317	398	153560	0.0874	153560	9.52	7.65
		2019-10-02 19:48:00	11.49	0.29	0.7258	398	0.7973	0.0826	0.8016	9.21	7.55
		2019-10-02 20:35:00	5.49	0.14	0.7122	398	2.2838	0.0849	2.2853	12.55	7.47
		2019-10-02 21:23:00	4.54	0.12	0.6995	398	3.1432	0.0780	3.1441	14.29	7.56
		2019-10-02 22:10:00	6.07	0.15	0.7090	398	1.9812	0.0803	1.9829	12.03	7.73
		2019-10-02 22:59:00	8.43	0.21	0.7264	398	1.2492	0.0776	1.2527	10.56	7.56
		2019-10-02 23:46:00	0.31	0.01	0.7047	398	40.0033	0.0793	40.0034	12.33	7.71
		2019-10-03 00:35:00	0.40	0.01	0.6851	398	40.4053	0.0764	40.4054	16.00	7.54
		2019-10-03 01:23:00	7.65	0.19	0.7075	398	1.5537	0.0797	1.5557	11.90	7.67
		2019-10-03 02:11:00	7.11	0.18	0.7350	398	1.7024	0.0816	1.7044	12.11	7.61
		2019-10-03 02:58:00	6.48	0.16	0.7226	398	1.7952	0.0800	1.7970	11.65	7.72
		2019-10-03 03:46:00	6.95	0.18	0.7422	398	2.0353	0.0786	2.0368	14.16	7.56
		2019-10-03 04:35:00	0.27	0.01	0.7035	398	48.1583	0.0807	48.1583	13.17	7.69
		2019-10-03 05:23:00	2.66	0.07	0.7130	398	4.8935	0.0804	4.8941	13.04	7.54
		2019-10-03 06:11:00	12.20	0.33	0.7138	398	1.4510	0.0795	1.4531	17.73	7.67
		2019-10-03 06:58:00	0.18	0.00	0.7089	398	69.69742	0.0782	69.6742	12.52	7.55
		2019-10-03 07:46:00	4.40	0.11	0.7123	398	2.3011	0.0813	2.3025	10.12	7.67
		2019-10-03 08:35:00	6.38	0.16	0.7177	398	1.9638	0.0783	1.9654	12.55	7.58
		2019-10-03 09:22:00	4.76	0.12	0.7090	398	2.6682	0.0882	2.6697	12.70	7.39
		2019-10-03 10:17:00	6.54	0.17	0.6442	398	2.4250	0.0942	2.4268	15.88	5.52
		2019-10-03 11:55:00	34.27	0.84	0.7327	412	0.3845	0.0814	0.3931	13.47	6.65
		2019-10-03 12:42:00	26.37	0.64	0.7072	412	0.4777	0.0791	0.4842	12.77	6.60
		2019-10-03 13:31:00	26.68	0.65	0.7174	415	0.4272	0.0804	0.4347	11.60	6.72
		2019-10-03 14:18:00	43.64	1.07	0.7191	412	0.3073	0.0776	0.3170	13.83	6.63
		2019-10-03 16:24:00	21.36	0.52	0.7291	411	0.5327	0.0800	0.5387	11.51	6.70
		2019-10-03 17:11:00	13.81	0.34	0.7179	412	0.7990	0.0855	0.8036	11.10	6.62
		2019-10-03 17:59:00	25.52	0.63	0.7191	410	0.5183	0.0816	0.5247	13.39	6.70
		2019-10-03 18:45:00	16.31	0.40	0.7281	410	0.6679	0.0818	0.6729	10.98	6.68
		2019-10-03 19:34:00	23.97	0.59	0.7092	410	0.4990	0.0789	0.5052	12.11	6.96
		2019-10-03 20:21:00	53.75	1.32	0.7151	410	0.3816	0.0812	0.3901	20.97	6.78
		2019-10-03 21:10:00	28.89	0.71	0.7017	410	0.3589	0.0782	0.3674	10.61	6.93
		2019-10-03 21:57:00	33.53	0.82	0.7233	410	0.3947	0.0789	0.4024	13.49	6.79
		2019-10-03 22:46:00	20.73	0.51	0.7084	410	0.6948	0.0750	0.6988	14.49	5.91
		2019-10-03 23:34:00	12.30	0.30	0.7200	410	1.0807	0.0769	1.0834	13.33	6.75
		2019-10-04 00:22:00	15.28	0.38	0.7135	410	0.7797	0.0765	0.7835	11.97	6.89
		2019-10-04 01:09:00	23.38	0.57	0.7515	410	0.4969	0.0808	0.5034	11.77	6.77
		2019-10-04 01:58:00	23.19	0.57	0.7474	410	0.5332	0.0796	0.5391	12.50	6.89
		2019-10-04 02:46:00	32.29	0.79	0.7291	410	0.3851	0.0746	0.3923	12.66	6.76
		2019-10-04 03:34:00	14.45	0.36	0.7105	410	0.7993	0.0791	0.8032	11.61	6.86
		2019-10-04 04:22:00	21.90	0.54	0.7434	410	0.5413	0.0801	0.5472	11.98	6.73
		2019-10-04 05:09:00	22.00	0.54	0.7178	410	0.6199	0.0781	0.6249	13.75	6.87
		2019-10-04 05:58:00	31.25	0.77	0.7318	410	0.3908	0.0777	0.3984	12.45	6.73
		2019-10-04 06:46:00	17.72	0.44	0.7246	410	0.6733	0.0789	0.6778	12.01	6.87
		2019-10-04 07:33:00	16.19	0.40	0.7309	410	0.7342	0.0772	0.7382	11.95	6.74
		2019-10-04 08:22:00	21.06	0.52	0.7143	410	0.5969	0.0803	0.6022	12.69	6.90
		2019-10-04 09:09:00	27.15	0.67	0.7325	410	0.4447	0.0787	0.4516	12.26	6.76
		2019-10-04 09:58:00	25.85	0.64	0.7269	410	0.4008	0.0796	0.4086	10.56	6.88
		2019-10-04 10:46:00	22.41	0.55	0.7370	410	0.5035	0.0800	0.5098	11.42	6.71
